# Supplementary material for: Silencing of Testin expression is a frequent event in spontaneous lymphomas from Trp53-mutant mice
Source: Sci Rep. 2020 Oct 1;10:16255. doi: 10.1038/s41598-020-73229-3 (PMC7530732; doi:10.1038/s41598-020-73229-3)
Supplement: Supplementary file 1 — Supplementary Information 1 [file 41598_2020_73229_MOESM1_ESM.xlsx]

## Sheet: Table S1
Genotype	Age at death	Testin status	Lymphoma status CD3+/B220+
Null/Null	191	negative	B220+
Null/Null	208	negative	B220+
Null/Null	530	negative	B220+
Null/Null	200	negative	CD3+
Null/Null	163	negative	CD3+
Null/Null	190	negative	CD3+
Null/Null	151	negative	CD3+
Null/Null	175	negative	CD3+
Null/Null	106	negative	CD3+
Null/Null	142	negative	CD3+
Null/Null	138	negative	CD3+
Null/Null	110	negative	CD3+
Null/Null	191	negative	CD3+
Null/Null	157	negative	CD3+
Null/Null	177	negative	CD3+
Null/Null	250	negative	CD3+
Null/Null	129	negative	CD3+
Null/Null	150	negative	CD3+
Null/Null	121	negative	CD3+
Null/Null	267	positive	B220+
Null/Null	189	positive	B220+
Null/Null	198	positive	CD3+
Null/Null	198	positive	CD3+
Null/Null	144	positive	CD3+
Null/Null	135	positive	CD3+
Null/Null	155	positive	CD3+
Null/Null	148	positive	CD3+
Null/Null	174	positive	CD3+
Null/Null	250	positive	CD3+
Null/Null	120	positive	CD3+
mΔpro/mΔpro	383	negative	B220+
mΔpro/mΔpro	348	negative	B220+
mΔpro/mΔpro	439	negative	B220+
mΔpro/mΔpro	401	negative	B220+
mΔpro/mΔpro	529	negative	B220+
mΔpro/mΔpro	198	negative	CD3+
mΔpro/mΔpro	172	negative	CD3+
mΔpro/mΔpro	415	negative	CD3+
mΔpro/mΔpro	434	negative	CD3+
mΔpro/mΔpro	522	positive	B220+
mΔpro/mΔpro	426	positive	B220+
mΔpro/mΔpro	469	mixed	B220+
mΔpro/mΔpro	419	mixed	B220+
Δ122/Δ122	94	negative	B220+
Δ122/Δ122	158	negative	B220+
Δ122/Δ122	49	negative	B220+
Δ122/Δ122	111	negative	B220+
Δ122/Δ122	148	negative	B220+
Δ122/Δ122	118	negative	B220+
Δ122/Δ122	122	negative	B220+
Δ122/Δ122	110	negative	CD3+
Δ122/Δ122	184	negative	CD3+
Δ122/Δ122	147	negative	CD3+
Δ122/Δ122	119	negative	CD3+
Δ122/Δ122	238	positive	B220+
Δ122/Δ122	182	positive	B220+
Δ122/Δ122	159	positive	B220+
Δ122/Δ122	137	positive	B220+
Δ122/Δ122	150	positive	B220+
Δ122/Δ122	87	positive	B220+
Δ122/Δ122	133	positive	B220+
Δ122/Δ122	126	positive	B220+
Δ122/Δ122	211	positive	B220+
Δ122/Δ122	123	positive	B220+
Δ122/Δ122	78	positive	B220+
Δ122/Δ122	124	positive	B220+
Δ122/Δ122	78	positive	B220+
Δ122/Δ122	117	positive	B220+
Δ122/Δ122	111	positive	B220+
Δ122/Δ122	153	positive	B220+
Δ122/Δ122	167	positive	CD3+
Δ122/Δ122	217	positive	CD3+
Δ122/Δ122	154	positive	CD3+
Δ122/Δ122	116	positive	CD3+
Δ122/Δ122	174	positive	CD3+
Δ122/Δ122	79	positive	CD3+
Δ122/Δ122	160	positive	CD3+
Δ122/Δ122	110	positive	CD3+
Δ122/Δ122	90	positive	CD3+
Δ122/Δ122	100	mixed	CD3+
Δ122/mΔpro	175	negative	B220+
Δ122/mΔpro	120	negative	B220+
Δ122/mΔpro	96	negative	B220+
Δ122/mΔpro	291	positive	B220+
Δ122/mΔpro	161	positive	B220+
Δ122/mΔpro	126	positive	B220+
Δ122/mΔpro	112	positive	CD3+
Δ122/mΔpro	145	positive	CD3+
Silencing of Testin expression is a frequent event in spontaneous lymphomas from Trp53-mutant mice
Robert J. Weeks*, Jackie L. Ludgate, Gwenn Le Mée, Rubina Khanal, Sunali Mehta, Gail Williams, Tania L. Slatter, Antony W. Braithwaite, Ian M. Morison
Address: Department of Pathology, Dunedin School of Medicine, University of Otago, New Zealand.
*Corresponding author: rob.weeks@otago.ac.nz (https://orcid.org/0000-0003-0474-9089)

## Sheet: Table S2
Tp53-mutant	Testin status	No. of mice	Median age at death (days)	Lymphoma status	No. of mice	Median age at death (days)
Null/Null	negative	19	163	B220+	3	208
				CD3+	16	154
	positive	11	174	B220+	2	228
				CD3+	9	174
	mixed	0	NA	B220+	0	NA
				CD3+	0	NA
mΔpro/mΔpro	negative	9	401	B220+	5	401
				CD3+	4	306.5
	positive	2	474	B220+	2	474
				CD3+	0	NA
	mixed	2	444	B220+	2	444
				CD3+	0	NA
Δ122/Δ122	negative	11	119	B220+	7	118
				CD3+	4	133
	positive	25	133	B220+	16	129.5
				CD3+	9	154
	mixed	1	100	B220+	0	NA
				CD3+	1	100
Δ122/mΔpro	negative	3	120	B220+	3	120
				CD3+	0	NA
	positive	5	145	B220+	3	161
				CD3+	2	128.5
	mixed	0	NA	B220+	0	NA
				CD3+	0	NA
Silencing of Testin expression is a frequent event in spontaneous lymphomas from Trp53-mutant mice
Robert J. Weeks*, Jackie L. Ludgate, Gwenn Le Mée, Rubina Khanal, Sunali Mehta, Gail Williams, Tania L. Slatter, Antony W. Braithwaite, Ian M. Morison
Address: Department of Pathology, Dunedin School of Medicine, University of Otago, New Zealand.
*Corresponding author: rob.weeks@otago.ac.nz (https://orcid.org/0000-0003-0474-9089)
